# Supplementary material for: COVID-19 Incidence Proportion as a Function of Regional Testing Strategy, Vaccination Coverage, and Vaccine Type
Source: Viruses. 2023 Oct 30;15(11):2181. doi: 10.3390/v15112181 (PMC10675075; doi:10.3390/v15112181)
Supplement: Supplementary file 1 [file viruses-15-02181-s001.zip]

Archive with 2 entries (2 files):
- viruses-2654425-supplementary Figures.pdf
- viruses-2654425-supplementary Tables.pdf
